# Supplementary material for: Machine Learning Model for Predicting Acute Respiratory Failure in Individuals With Moderate-to-Severe Traumatic Brain Injury
Source: Front Med (Lausanne). 2021 Dec 24;8:793230. doi: 10.3389/fmed.2021.793230 (PMC8739486; doi:10.3389/fmed.2021.793230)
Supplement: Supplementary file 2 [file Data_Sheet_1.CSV]

ARF	xgb.pred.pr	xgb.prediction
1	0.702351451	1
1	0.773487091	1
1	0.837810993	1
1	0.505667269	1
1	0.981637418	1
1	0.165004596	0
1	0.464166284	0
1	0.234440967	0
1	0.696785986	1
1	0.848278999	1
1	0.745443821	1
1	0.963973463	1
1	0.279096842	0
1	0.897531748	1
1	0.907908738	1
1	0.882766724	1
1	0.802210391	1
1	0.879371881	1
1	0.79098469	1
1	0.114639439	0
1	0.111986242	0
1	0.808622539	1
1	0.858976662	1
1	0.571830332	1
1	0.809974611	1
1	0.876873434	1
1	0.436181933	0
1	0.878981113	1
1	0.734160662	1
1	0.620911896	1
1	0.943634868	1
1	0.989344239	1
0	0.171486631	0
0	0.703762889	1
0	0.175043806	0
0	0.302526832	0
0	0.322451025	0
0	0.00535193	0
0	0.127886385	0
0	0.042887453	0
0	0.644593775	1
0	0.053836212	0
0	0.604154408	1
0	0.028431945	0
0	0.718879879	1
0	0.181382075	0
0	0.800498128	1
0	0.447351009	0
0	0.051427208	0
0	0.100952104	0
0	0.031572044	0
0	0.073370993	0
0	0.198017985	0
0	0.053051416	0
0	0.098213524	0
0	0.009390532	0
0	0.052612405	0
0	0.00554948	0
0	0.092119619	0
0	0.476613551	0
1	0.279190928	0
0	0.050568882	0
0	0.155247182	0
0	0.09049271	0
1	0.843073189	1
1	0.701366067	1
0	0.008112993	0
0	0.226801425	0
0	0.039037749	0
0	0.115782872	0
0	0.069774032	0
0	0.183262855	0
0	0.333861113	0
0	0.539588392	1
0	0.386485636	0
1	0.726125777	1
0	0.364946693	0
0	0.20273155	0
0	0.206218928	0
0	0.573871195	1
1	0.620486915	1
0	0.074462771	0
0	0.086326443	0
